# Supplementary material for: Effect of Plasma-Activated Water on the Cellulase-Producing Strain Aspergillus niger A32
Source: J Fungi (Basel). 2024 Aug 12;10(8):568. doi: 10.3390/jof10080568 (PMC11355511; doi:10.3390/jof10080568)
Supplement: Supplementary file 1 [file jof-10-00568-s001.zip]

Archive with 1 entries (1 files):
- jof-3147348.pdf
